# Supplementary material for: What does my patient's coronary artery calcium score mean? Combining information from the coronary artery calcium score with information from conventional risk factors to estimate coronary heart disease risk
Source: BMC Med. 2004 Aug 24;2:31. doi: 10.1186/1741-7015-2-31 (PMC515311; doi:10.1186/1741-7015-2-31)
Supplement: Additional File 1 — This spreadsheet is used for combining information from conventional risk factors and the coronary artery calcium score to estimate coronary heart disease risk in an individual patient. Step 1: Enter your patient's clinical information (the red numbers). Step 2: Choose an assumption about the coronary artery calcium score relative risks (optimistic or conservative). Step 3: Find the following results: 1) "Pre-test" 10-year risk of coronary heart disease (CHD) based on Framingham equations; 2) The probability of having a coronary artery calcium (CAC) score that falls within 4 standard CAC score categories; and 3) The "post-test" 10-year risk of CHD for each CAC score category. Step 4: Use the results to interpret a CAC score, or to decide whether or not to order a coronary artery calcium scan. If a score that would change your management is unlikely to occur, it may not be worth the money. [file 1741-7015-2-31-S1.xls]

## Sheet: Risk Calculator
	Risk Integrator
	Input your patient's information (red numbers)					Results
							CAC score category
	Age -	60			Pre-test 10-year CHD Risk estimate:
	Male (1) or Female (0) -	0				0.145744	(N/A)
	Systolic Blood Pressure -	150
	Diastolic Blood Pressure -	90
	LDL cholesterol -	155			Proportion of scores falling into each category:
	HDL cholesterol -	40				0.472024	0
	Tobacco use? (1 or 0) -	0				0.364148	1-100
	Diabetes mellitus? (1 or 0) -	0				0.115703	101-400
						0.0481242	>400
	Assumption (1 or 2) -	1
	CAC score-specific relative risks for CHD events				Post-test 10-year CHD Risk estimate:
	1=conservative (blinded outcome adjudication studies only)					0.0910418	0
	2=optimistic (base case scenario from meta-analysis)					0.150257	1-100
						0.251097	101-400
						0.341037	>400
	if CAC score is:	1-year risk is:		10-year risk is:	(rounded)
	0	0.00950021		0.0910418	0.0910418
	1-100	0.0161503		0.150257	0.150257
	101-400	0.0285006		0.251097	0.251097
	>400	0.0408509		0.341037	0.341037

## Sheet: Framingham
From Circulation 1998; 97: 1837-47
INPUT VARIABLES - entered in from "Parameters(calc)" sheet
continuous Age =	60
1 or 0 Male =	0			10-year risk =	0.145744
continuous LDL cholesterol =	155				Assuming the risk is equal during each of those 10 years:
continuous HDL cholesterol =	40			1-year risk =	0.015629
continuous Systolic blood presure =	150
continuous Diastolic blood pressure =	90
1 or 0 Diabetes =	0
1 or 0 Smoker =	0
Convert to usable variables
(SBP category 0-4)	3
(DBP category 0-4)	3
(BP category 0-4)	3
Age, y	60
Age squared, y	3600
LDL cholesterol <100	0
100-129	0
130-159	1
160-189	0
190+	0
HDL cholesterol <35	0
35-44	1
45-49	0
50-59	0
60+	0
Blood pressure - optimal	0
normal	0
high-normal	0
Stage I HTN	1
Stage II-IV HTN	0
Diabetes	0
Smoker	0
Coefficients - if male Age, y	0.04808
Age squared, y	0
LDL cholesterol <100	-0.69281
100-129	0
130-159	0.00389
160-189	0.26755
190+	0.56705
HDL cholesterol <35	0.48598
35-44	0.21643
45-49	0
50-59	-0.0471
60+	-0.3419
Blood pressure - optimal	-0.02642
normal	0
high-normal	0.30104
Stage I HTN	0.55714
Stage II-IV HTN	0.65107
Diabetes	0.42146
Smoker	0.54377
Coefficients - if female Age, y	0.33994
Age squared, y	-0.0027
LDL cholesterol <100	-0.42616
100-129	0
130-159	0.01366
160-189	0.26948
190+	0.33251
HDL cholesterol <35	0.88121
35-44	0.36312
45-49	0.19247
50-59	0
60+	-0.35404
Blood pressure - optimal	-0.51204
normal	0
high-normal	-0.03484
Stage I HTN	0.28533
Stage II-IV HTN	0.50403
Diabetes	0.61313
Smoker	0.29737
Coefficient*B - if male Age, y	2.8848
Age squared, y	0
LDL cholesterol <100	0
100-129	0
130-159	0.00389
160-189	0
190+	0
HDL cholesterol <35	0
35-44	0.21643
45-49	0
50-59	0
60+	0
Blood pressure - optimal	0
normal	0
high-normal	0
Stage I HTN	0.55714
Stage II-IV HTN	0
Diabetes	0
Smoker	0
Coefficient*B - if female Age, y	20.3964
Age squared, y	-9.72
LDL cholesterol <100	0
100-129	0
130-159	0.01366
160-189	0
190+	0
HDL cholesterol <35	0
35-44	0.36312
45-49	0
50-59	0
60+	0
Blood pressure - optimal	0
normal	0
high-normal	0
Stage I HTN	0.28533
Stage II-IV HTN	0
Diabetes	0
Smoker	0
"L" if man =	3.66226
"L" if woman =	11.3385
"G" for men =	3.00069
"G" for women =	9.91414
men: A = L-G =	0.66157
women: A = L-G =	1.42437
men: B = e^A =	1.93783
women: B = e^A =	4.15526
men: S(t) =	0.90017
women: S(t) =	0.9628
Risk if male	0.184379
Risk if female	0.145744
10 -year risk =	0.145744

## Sheet: CAC distrib
CAC distribution prediction
	(from my CAC distribution paper)
	Logistic model parameters	Linear regression model parameters
				Overall predicted prevalences based on all CHD risk factors
Age/10 years	1.02066	0.686483		0	0.472024
male gender	1.29908	0.730853		1-100	0.364148
hypertension (1,0)	0.410592	0.228292		100-400	0.115703
diabetes (1,0)	0.616761	0.479194		>400	0.0481242
high cholesterol (1,0)	0.334928	0.145134
smoking (1,0)	0.538431	0.446146
intercept	-6.75746	-0.705375
std of residuals		1.65291
INPUTS from risk calculator
Age -	60
Male (1) or Female (0) -	0
Systolic Blood Pressure -	150
Diastolic Blood Pressure -	90
LDL cholesterol -	155
HDL cholesterol -	40
Tobacco use? (1 or 0) -	0
Diabetes mellitus? (1 or 0) -	0
10-year risk -	0.145744
Usabe variables
Age, in decades	6	6
Male gender	0	0
hypertension	1	1
diabetes	0	0
high cholesterol	1	1
smoking	0	0
Beta*coefficients	6.12396	4.1189
	0	0
	0.410592	0.228292
	0	0
	0.334928	0.145134
	0	0
intercept	-6.75746	-0.705375
Log-odds of any cac	0.112019	3.78695	ln(CAC score), if positive (mean)
Odds of any cac	1.11853	1.65291	std(ln(CAC score))
Prevalence of any cac	0.527976	0.689707	prob<100	4.60517	(ln(100)
		0.908851	prob<400	5.99146	(ln(400)
		0.689707	prob1-100
		0.219145	prob100-400
		0.0911485	prob>400
Overall predicted prevalences based on all CHD risk factors
0	0.472024
1-100	0.364148
100-400	0.115703
>400	0.0481242

## Sheet: Risk integration
	Assumptions:	1) Risk ratio approximates the odds ratio
		2) Odds ratio is constant over different risk groups
						Odds ratio estimates from Meta-analysis paper by me
		Overall 10-year risk	0.145744
	Given:	Overall 1-year risk	0.015629				Optimistic	Meta-analysis results	Pessimistic
						CAC score	without Detrano/Yang	Base-case	only Detrano/Yang and Wong
		CAC category	Prevalence	RR of events		0	1	1	1
		0	0.472024	1		1-100	2.6	2.1	1.7
		1-100	0.364148	1.7		101-400	8.8	5.4	3
		101-400	0.115703	3		>400	17	10.3	4.3
		400+	0.0481242	4.3
		total	1
	The CAC-category specific 10-year risk is:
		CAC category	10-year risk
		0	0.00950021
		1-100	0.0161503
		101-400	0.0285006
		400+	0.0408509
		weighted average (check) =	0.015629
